# Supplementary material for: Repeated Reticulate Evolution in North American Papilio machaon Group Swallowtail Butterflies
Source: PLoS One. 2015 Oct 30;10(10):e0141882. doi: 10.1371/journal.pone.0141882 (PMC4627828; doi:10.1371/journal.pone.0141882)
Supplement: S2 File — (STR) [file pone.0141882.s002.str]

	D224c	D224c	A229T	A229T	B225T	B225T	B102T	B102T	B12T	B12T	A110	A110	A117T	A117T	A121	A121	A214	A214	B209T	B209T
FS082	201	228	217	219	282	282	221	231	287	287	243	243	285	285	269	273	191	191	196	200
FS102	201	228	217	219	218	218	225	227	287	287	243	245	265	285	269	269	191	209	196	196
FS274	201	225	-9	-9	-9	-9	225	227	287	287	239	249	265	285	269	269	-9	-9	200	200
FS013	228	228	215	215	266	298	225	225	289	291	221	221	265	295	273	279	265	267	198	200
FS064	228	234	219	219	256	256	215	215	279	279	221	221	271	295	267	267	209	209	200	200
FS087	234	234	215	221	-9	-9	209	217	289	303	221	221	265	271	273	273	265	265	200	200
FS199	204	228	221	221	218	218	227	227	277	289	221	221	263	285	279	299	273	273	200	200
FS206	225	228	217	217	290	290	207	207	247	277	221	221	-9	-9	277	277	-9	-9	200	206
FS207	228	234	209	209	258	258	227	227	277	303	221	221	267	271	269	277	265	265	200	200
FS221	228	228	209	209	254	256	207	217	287	303	221	221	295	297	265	265	257	261	200	200
FS317	228	228	219	219	256	256	217	227	287	287	221	221	285	285	269	269	251	251	198	200
JRD003	234	234	217	217	264	264	209	229	279	303	227	231	291	295	269	269	259	259	200	200
JRD004	234	234	217	217	256	256	219	219	251	279	221	255	265	297	273	289	-9	-9	200	200
JRD006	201	225	219	219	-9	-9	207	227	279	287	221	221	285	295	269	273	263	267	202	204
FS177	234	234	217	223	266	266	227	227	279	285	229	229	293	293	267	267	-9	-9	200	202
FS191	228	228	219	219	218	218	217	227	273	319	229	239	267	295	311	311	257	257	198	198
FS218	228	288	217	217	218	218	227	227	281	327	227	227	293	293	273	273	231	231	198	202
JRD009	225	228	217	219	254	254	215	227	245	281	231	233	285	289	269	269	265	265	200	208
JRD010	201	228	217	219	286	286	211	215	289	319	229	239	265	265	271	297	263	263	198	200
JRD012	219	228	219	219	-9	-9	229	229	281	303	243	251	293	303	269	269	257	267	200	200
FS220	201	228	219	221	256	282	201	221	277	277	229	229	265	285	269	269	261	263	200	200
FS319	216	228	217	219	254	254	217	219	297	303	221	223	283	283	269	269	267	277	200	200
FS320	216	228	209	219	254	254	223	223	247	303	221	223	283	293	269	269	269	271	200	200
JRD001	216	216	219	219	254	254	-9	-9	245	303	223	223	283	305	269	269	265	265	200	202
JRD002	216	228	219	219	254	286	223	225	303	305	221	223	281	311	269	269	267	267	200	200
FS281	228	228	215	215	218	254	235	235	245	299	221	223	283	299	269	269	267	267	200	200
FS321	225	228	215	217	254	254	235	235	245	245	221	231	281	305	269	269	265	267	200	200
FS120	228	228	209	217	250	276	-9	-9	299	303	229	229	283	293	271	271	199	265	200	206
FS160	228	228	209	217	250	276	221	221	287	299	221	229	265	293	271	299	265	265	200	204
FS198	225	288	215	215	256	264	-9	-9	279	307	221	229	251	289	289	289	247	247	202	204
FS227	228	228	217	223	256	256	215	215	301	301	221	227	283	297	279	279	257	263	202	204
FS288	225	234	215	215	250	276	215	215	287	301	221	227	251	295	271	271	247	257	200	204
FS311	228	228	209	217	250	276	221	221	287	287	221	229	265	283	271	271	199	213	204	206
FS312	228	228	209	221	258	258	223	223	279	287	221	227	297	305	279	285	247	263	200	200
FS051	216	231	211	211	256	256	213	213	295	303	219	229	291	305	273	299	257	267	190	202
FS052	234	234	215	215	254	266	-9	-9	281	281	219	225	285	291	273	273	257	257	202	202
FS076	228	228	211	217	256	256	-9	-9	297	309	225	229	287	301	267	279	251	265	202	204
FS153	216	216	203	213	262	274	213	213	305	305	221	221	287	299	269	273	211	263	202	202
FS161	228	228	211	211	262	274	173	243	287	287	229	229	-9	-9	271	271	261	269	190	202
FS165	228	231	217	219	252	258	-9	-9	245	289	225	229	283	293	273	275	269	269	192	204
FS174	204	228	221	221	210	218	209	209	247	311	219	221	289	289	267	273	261	265	204	204
FS182	240	249	-9	-9	262	278	211	219	279	279	223	229	291	297	273	279	261	273	190	208
FS183	228	240	211	221	278	278	207	207	277	277	221	227	283	291	275	275	281	281	200	204
FS186	228	288	215	217	254	256	209	215	299	299	227	229	281	283	275	281	251	257	202	202
FS187	231	231	215	221	254	282	209	225	279	293	219	225	281	289	261	299	259	269	202	204
FS208	228	228	215	215	256	256	207	207	279	279	219	223	283	303	271	273	259	265	202	204
FS229	228	228	217	217	254	258	209	209	297	319	221	227	287	293	269	269	261	275	200	200
FS284	207	207	217	217	266	266	-9	-9	247	247	221	231	289	293	271	297	261	265	202	202
FS296	231	231	203	215	256	256	225	225	245	287	219	221	289	289	269	273	275	275	200	206
FS393	225	225	217	217	262	262	189	189	245	299	221	231	289	293	265	275	265	281	202	202
FS394	231	231	219	219	264	280	217	217	245	299	221	221	283	287	267	267	255	263	200	204
FS420	228	228	217	217	252	258	217	217	289	307	227	231	287	287	265	273	257	267	202	204
JRD295	228	243	217	217	260	260	213	227	293	303	231	237	273	293	269	281	255	301	204	204
JRD296	228	233	209	215	260	292	229	229	279	303	221	229	283	289	269	275	263	279	202	208
JRD301	228	255	219	219	260	296	247	247	283	297	221	229	281	285	267	281	265	285	200	202
JRD302	228	285	219	219	256	260	231	237	283	291	221	227	281	289	269	293	265	275	200	204
JRD303	228	228	217	219	260	300	189	219	247	289	223	249	285	285	267	267	275	275	202	202
JRD306	228	228	209	209	254	258	239	239	283	289	221	221	297	297	267	271	253	265	202	202
FS151	228	234	219	219	258	286	189	217	287	291	225	227	285	285	267	267	265	267	200	202
FS201	228	234	217	217	258	276	239	241	247	291	223	233	283	289	267	275	259	265	198	202
JRD103	213	228	217	217	258	276	175	189	309	309	221	225	293	293	267	301	269	269	202	202
JRD195	228	255	217	217	262	268	213	217	245	287	227	233	283	283	267	273	265	269	200	202
JRD197	228	255	217	219	256	256	217	239	245	245	225	229	281	287	269	275	253	253	200	202
JRD198	207	228	215	215	264	276	173	207	287	293	233	233	285	285	275	275	209	265	190	202
JRD202	228	228	215	217	256	276	213	239	279	291	225	231	285	301	269	289	209	213	202	202
JRD321	228	228	219	219	264	282	209	219	245	277	229	231	285	293	267	267	209	275	202	204
JRD322	207	228	217	219	256	290	209	209	287	295	225	233	293	293	267	273	-9	-9	204	204
JRD392	228	228	211	211	256	292	219	221	287	289	225	229	289	291	267	271	211	271	200	202
JRD395	228	228	217	217	256	256	219	219	245	245	221	221	289	289	273	273	213	265	188	204
JRD640	222	228	221	235	264	264	189	189	279	287	223	225	285	287	267	273	263	263	202	204
FS034	225	233	219	225	258	258	173	231	279	295	219	227	287	287	283	299	207	209	188	200
JRD389	210	213	215	217	256	256	175	217	287	297	219	233	287	287	267	299	211	211	200	200
JRD391	228	228	209	217	256	256	213	213	245	245	221	227	283	325	299	325	209	209	192	206
JRD641	254	254	217	219	256	256	173	213	245	291	225	229	283	301	299	323	211	253	188	200
JRD681	214	228	217	217	274	280	189	213	289	289	227	227	281	287	271	273	213	267	188	200
JRD686	228	228	217	217	256	280	207	207	281	281	227	235	281	297	273	275	261	265	200	204
JRD386	228	264	215	219	280	280	173	173	279	301	227	227	289	289	271	299	209	263	188	192
JRD393	228	228	221	221	276	280	173	219	289	301	225	231	293	301	267	267	263	279	200	202
JRD396	234	234	217	217	274	276	209	219	279	291	225	225	289	293	273	299	207	265	192	202
JRD401	228	228	217	221	256	280	229	229	289	289	221	229	281	289	273	299	257	257	202	204
JRD645	228	231	217	217	258	280	173	211	245	245	229	231	277	291	271	299	209	259	200	202
FS279	228	288	219	219	218	258	213	213	285	285	225	227	309	309	299	299	263	263	-9	-9
FS290	228	288	215	219	258	258	213	213	285	285	221	225	315	315	299	299	263	263	202	202
FS328	228	288	215	219	218	258	213	213	285	285	221	225	309	313	299	299	263	263	188	202
JRD015	219	288	219	219	258	258	213	213	285	285	221	221	309	313	273	299	247	263	188	192
FS263	228	234	217	231	276	280	189	221	309	309	219	219	293	293	283	299	211	213	192	206
JRD175	-9	-9	225	233	-9	-9	175	189	309	309	219	219	291	291	327	327	213	213	198	198
JRD177	228	228	235	235	276	276	189	189	309	309	219	221	289	291	299	299	213	213	192	206
JRD180	228	228	217	235	276	276	219	219	309	309	219	219	291	291	299	327	213	213	192	198
JRD181	228	234	235	235	276	276	175	189	309	309	219	219	291	291	299	327	211	213	192	206
JRD182	228	228	225	235	258	276	219	221	309	309	219	219	291	315	327	327	211	213	206	206
FS204	228	228	223	235	274	274	189	189	-9	-9	219	223	291	295	259	259	209	265	192	202
JRD136	228	255	217	237	276	276	175	175	-9	-9	221	233	293	293	289	289	209	211	188	194
JRD139	216	228	217	217	276	276	175	175	293	293	219	233	287	293	299	299	211	211	188	192
JRD150	228	228	217	217	274	282	173	173	279	301	219	225	293	293	289	289	209	213	192	200
JRD152	217	249	217	217	256	276	175	175	291	291	219	225	279	293	289	289	209	257	188	192
JRD158	228	231	217	219	256	258	239	239	287	287	225	229	281	281	271	301	211	263	202	204
JRD164	228	228	217	219	274	274	209	209	245	245	221	225	285	291	301	301	207	265	188	206
JRD415	255	255	217	217	276	280	239	239	279	279	225	225	289	289	287	291	211	211	190	190
JRD156	228	255	217	221	282	282	173	173	279	301	227	237	293	315	289	291	209	209	190	192
JRD169	228	228	217	217	280	286	175	175	281	281	219	229	289	293	289	289	-9	-9	188	188
JRD669	228	228	217	217	280	280	241	241	279	287	219	227	289	353	-9	-9	209	211	190	192
JRD670	228	254	217	217	256	280	207	209	-9	-9	219	227	315	357	299	299	211	213	188	192
FS260	216	216	225	225	276	276	175	175	301	301	219	233	289	293	299	299	211	211	190	192
JRD074	254	288	217	221	276	280	207	213	287	301	227	229	281	281	289	299	211	211	188	192
JRD073	231	234	217	217	280	286	-9	-9	295	295	227	231	281	293	289	323	209	211	192	202
JRD076	254	288	215	221	276	276	239	239	293	301	227	229	281	293	287	299	209	211	188	200
JRD077	228	254	217	225	258	286	213	241	283	295	225	233	287	291	299	299	209	213	188	202
JRD078	228	234	217	223	256	276	211	211	293	297	225	229	281	287	299	323	209	209	188	188
JRD079	234	234	217	223	276	276	-9	-9	297	309	225	227	287	293	287	299	211	211	188	202
FS211	228	228	223	223	256	258	173	173	309	309	229	229	291	325	265	265	209	279	200	200
FS265	228	228	223	223	280	280	173	173	-9	-9	221	221	295	319	273	273	211	211	200	200
FS277	219	228	219	223	278	278	173	173	-9	-9	219	229	249	295	269	299	211	211	190	208
FS155	228	228	225	225	256	262	189	193	-9	-9	219	227	293	295	299	299	211	211	204	208
JRD209	228	228	211	211	278	280	193	193	-9	-9	219	219	261	261	273	325	211	271	202	206
JRD210	228	228	215	215	280	280	207	207	309	309	219	221	291	299	273	273	209	271	192	202
JRD211	210	252	217	239	254	258	223	223	-9	-9	231	235	293	295	325	325	209	209	190	206
JRD223	228	234	223	223	280	280	189	193	309	309	219	229	299	321	269	299	209	209	192	192
JRD224	-9	-9	211	211	256	262	173	193	-9	-9	221	231	293	297	299	299	211	211	202	202
JRD227	228	288	223	231	254	266	189	189	-9	-9	221	221	293	315	325	325	211	213	202	202
FS234	288	288	211	225	258	274	173	173	309	309	219	219	295	325	269	269	209	211	190	204
FS377	228	234	219	225	274	274	207	207	-9	-9	219	237	303	321	325	325	269	269	202	204
FS027	228	264	215	217	276	276	189	189	299	299	219	219	287	287	289	289	205	209	190	196
FS156	228	251	217	217	274	274	175	175	-9	-9	219	219	311	311	325	325	-9	-9	192	196
FS078	228	228	217	223	278	280	173	173	-9	-9	221	221	315	315	-9	-9	211	211	190	190
FS431	228	228	217	225	278	278	173	173	-9	-9	217	221	293	293	-9	-9	-9	-9	190	190
FS066	171	186	211	217	210	218	209	209	291	291	217	217	-9	-9	323	323	-9	-9	-9	-9
FS181	189	213	211	215	218	218	209	209	303	303	217	217	-9	-9	323	323	-9	-9	-9	-9
FS267	189	210	215	215	210	218	209	209	299	299	217	217	-9	-9	323	323	-9	-9	-9	-9
FS197	186	186	211	211	218	218	209	209	295	295	217	217	-9	-9	323	323	-9	-9	-9	-9
