# Supplementary material for: Repeated Reticulate Evolution in North American Papilio machaon Group Swallowtail Butterflies
Source: PLoS One. 2015 Oct 30;10(10):e0141882. doi: 10.1371/journal.pone.0141882 (PMC4627828; doi:10.1371/journal.pone.0141882)
Supplement: S3 File — (TXT) [file pone.0141882.s003.txt]

NAME	SpA	SpB	SpC	SpE	SpF	SpG	Group
FS056	A	B	C	D	B	H	brev
FS281	A	D	C	D	B	H	brev
FS319	A	C	B	D	B	H	brev
FS320	A	D	B	D	B	H	brev
FS321	A	B	C	D	B	H	brev
JRDB001	A	B	C	D	A	H	brev
JRDB002	A	C	B	D	B	H	brev
FS066	A	D	C	D	C	C	indra
FS181	A	D	C	D	C	C	indra
FS197	A	D	C	D	C	A	indra
FS267	A	D	C	D	C	B	indra
FS120	A	C	C	D	C	H	joan
FS160	A	C	C	D	C	H	joan
FS198	A	C	C	D	C	H	joan
FS199	A	C	C	D	C	H	joan
FS227	A	C	C	D	C	H	joan
FS288	A	C	C	D	C	H	joan
FS311	A	C	C	D	C	H	joan
FS312	A	C	C	D	C	H	joan
FS290	A	D	C	D	B	H	kahli
FS328	A	B	C	D	A	H	kahli
JRDB015	A	B	C	D	A	H	kahli
FS027	C	A	A	A	A	C	mach
FS077	C	B	C	A	A	H	mach
FS078	B	A	A	A	A	E	mach
FS143	B	A	C	B	A	D	mach
FS155	B	B	C	D	A	D	mach
FS156	B	A	A	A	A	C	mach
FS176	A	B	C	D	C	D	mach
FS188	A	B	C	D	C	G	mach
FS194	A	B	C	D	C	F	mach
FS204	C	B	C	C	A	E	mach
FS211	A	B	C	D	C	D	mach
FS234	B	B	B	A	A	D	mach
FS260	A	A	B	A	A	C	mach
FS263	B	A	A	A	A	C	mach
FS265	C	B	C	C	A	F	mach
FS277	B	B	C	C	A	E	mach
FS323	A	A	A	A	A	D	mach
FS377	B	C	C	A	A	D	mach
FS431	A	A	A	A	A	E	mach
JRD136	A	A	A	A	A	C	mach
JRD139	A	A	A	A	A	D	mach
JRD150	B	A	A	A	A	C	mach
JRD152	A	A	A	A	A	C	mach
JRD156	A	A	A	B	A	C	mach
JRD158	B	D	C	B	A	B	mach
JRD164	C	B	C	C	A	C	mach
JRD169	A	A	C	A	A	C	mach
JRD175	B	B	B	A	A	C	mach
JRD177	C	B	A	A	A	C	mach
JRD180	C	C	A	A	A	A	mach
JRD181	D	A	A	A	A	E	mach
JRD182	D	B	A	A	A	C	mach
JRD209	C	B	C	B	A	C	mach
JRD210	D	B	C	C	A	H	mach
JRD223	D	B	C	B	A	E	mach
JRD224	D	B	C	B	A	F	mach
JRD227	D	B	C	B	A	C	mach
JRD415	A	A	C	A	A	A	mach
JRD669	A	A	A	A	A	A	mach
JRD670	B	A	A	A	A	C	mach
JRDB073	A	B	A	A	A	C	mach
JRDB074	A	B	A	B	A	C	mach
JRDB076	A	B	B	B	A	C	mach
JRDB077	A	B	C	A	A	C	mach
JRDB078	A	B	A	A	A	E	mach
JRDB079	A	B	A	A	A	C	mach
FS013	A	D	C	D	C	H	poly
FS064	A	B	C	D	C	H	poly
FS080	D	D	C	D	A	H	poly
FS082	B	D	C	D	B	H	poly
FS102	B	D	C	D	B	H	poly
FS110	B	D	C	D	B	H	poly
FS177	B	C	C	D	A	G	poly
FS191	A	D	C	D	B	H	poly
FS206	A	D	C	D	C	H	poly
FS207	A	D	C	D	C	H	poly
FS218	C	D	C	C	A	G	poly
FS220	B	D	C	D	C	H	poly
FS221	A	D	C	D	B	H	poly
FS274	B	D	C	D	B	H	poly
FS317	A	C	C	D	B	H	poly
JRDB003	A	B	C	D	B	H	poly
JRDB004	A	D	C	D	C	H	poly
JRDB009	A	D	C	D	C	H	poly
JRDB010	A	B	C	D	C	H	poly
FS051	C	D	C	D	A	D	zel
FS052	D	C	D	A	A	C	zel
FS076	B	D	C	C	A	D	zel
FS153	C	D	C	D	A	C	zel
FS161	A	D	C	D	A	C	zel
FS165	B	D	C	D	A	D	zel
FS174	C	D	C	D	A	D	zel
FS183	C	D	C	D	A	D	zel
FS186	A	D	C	D	A	C	zel
FS187	B	D	C	D	A	D	zel
FS208	A	D	C	D	A	D	zel
FS229	B	D	C	D	A	C	zel
FS284	B	D	D	D	A	D	zel
FS296	A	D	C	D	A	E	zel
JRD295	A	D	C	C	A	D	zel
JRD296	B	D	C	C	A	C	zel
JRD302	C	D	C	C	B	D	zel
JRD303	A	D	C	B	A	D	zel
JRD306	A	D	C	B	A	D	zel
FS034	B	B	C	D	A	E	zxm
FS151	B	C	C	C	A	D	zxm
FS201	B	D	C	D	A	D	zxm
JRD103	C	B	C	B	A	F	zxm
JRD195	D	D	C	B	A	D	zxm
JRD197	C	D	C	C	A	D	zxm
JRD198	B	D	C	B	A	C	zxm
JRD202	D	D	C	C	A	C	zxm
JRD321	A	D	C	C	A	C	zxm
JRD322	C	D	C	C	A	D	zxm
JRD386	A	B	C	D	C	C	zxm
JRD389	A	C	C	C	A	C	zxm
JRD391	A	D	C	C	B	C	zxm
JRD392	B	B	C	C	A	D	zxm
JRD395	B	D	C	C	A	E	zxm
JRD396	A	D	C	C	A	C	zxm
JRD640	B	D	C	A	A	C	zxm
JRD641	C	D	C	C	A	C	zxm
JRD681	B	B	C	C	A	C	zxm
JRD686	C	D	C	C	A	A	zxm
